# Supplementary material for: Impact of a Rapid Decline in Malaria Transmission on Antimalarial IgG Subclasses and Avidity
Source: Front Immunol. 2021 Jan 27;11:576663. doi: 10.3389/fimmu.2020.576663 (PMC7873448; doi:10.3389/fimmu.2020.576663)
Supplement: Supplementary Table 2 — Generalised estimating equation (GEE) summary statistical data for Total IgG and IgG subclasses (1–4) for days since parasitemia. [file Table_2.xlsx]

## Sheet: GEE AI, T, 1-4  days since para
	GEE total IgG with days since parastemia						GEE IgG1 with days since parastemia						GEE IgG2 with days since parastemia						GEE IgG3 with days since parastemia						GEE IgG4 with days since parastemia
	Antigen	coef	ci	ci	p value		Antigen	coef	ci	ci	p value		Antigen	coef	ci	ci	p value		Antigen	coef	ci	ci	p value		Antigen	coef	ci	ci	p value
	HSP40	-0.003569	-0.0044668	-0.0026713	<0.0001		HSP40	-0.0012468	-0.0025349	4.12e-05	0.058		HSP40	-0.0009293	-0.0015143	-0.0003444	0.002		HSP40	-0.0035292	-0.0046228	-0.0024357	<0.0001		HSP40	-0.0004268	-0.0012549	0.0004012	0.312
	Etramp4	-0.0030915	-0.0037684	-0.0024145	<0.0001		Etramp4	-0.0006899	-0.0018338	0.0004541	0.237		Etramp4	-8.15e-05	-0.0008786	0.0007156	0.841		Etramp4	-0.0034038	-0.0045331	-0.0022746	<0.0001		Etramp4	0.000362	-0.0006717	0.0013956	0.492
	Etramp5	-0.0050527	-0.0061496	-0.0039559	<0.0001		Etramp5	-0.0020263	-0.0031754	-0.0008773	0.001		Etramp5	-0.0020543	-0.0029108	-0.0011977	<0.0001		Etramp5	-0.006802	-0.0084038	-0.0052002	<0.0001		Etramp5	-0.000949	-0.0019938	9.59e-05	0.075
	Hyp2	-0.0028127	-0.0035076	-0.0021177	<0.0001		Hyp2	0.0013934	0.0002901	0.0024967	0.013		Hyp2	0.0003139	-0.0003693	0.0009971	0.368		Hyp2	-0.002494	-0.0033425	-0.0016456	<0.0001		Hyp2	0.000676	-0.000203	0.001555	0.132
	SBP1	-0.0017995	-0.0022768	-0.0013223	<0.0001		SBP1	-0.0003703	-0.0011655	0.0004248	0.361		SBP1	-0.0008447	-0.0014529	-0.0002365	0.006		SBP1	-0.0035321	-0.0046277	-0.0024364	<0.0001		SBP1	0.0004234	-0.0002645	0.0011112	0.228
	SEA	-0.0022205	-0.0028203	-0.0016207	<0.0001		SEA	0.0005746	-0.0003267	0.001476	0.211		SEA	-0.0011328	-0.0016548	-0.0006108	<0.0001		SEA	-0.0035288	-0.0043701	-0.0026876	<0.0001		SEA	1.35e-05	-0.0008551	0.000882	0.976
	AMA1	-0.0027371	-0.0036113	-0.0018629	<0.0001		AMA1	-0.0030174	-0.0041718	-0.0018629	0		AMA1	-0.0010031	-0.001512	-0.0004942	<0.0001		AMA1	-0.0041792	-0.005303	-0.0030553	<0.0001		AMA1	7.39e-05	-0.0013658	0.0015136	0.92
	EBA140	-0.003053	-0.003842	-0.0022639	<0.0001		EBA140	-0.0012689	-0.0022062	-0.0003315	0.008		EBA140	-9.08e-06	-0.0007655	0.0007473	0.981		EBA140	-0.0043947	-0.0054753	-0.0033141	<0.0001		EBA140	0.0002226	-0.0008063	0.0012516	0.672
	EBA175	-0.0037854	-0.0046096	-0.0029612	<0.0001		EBA175	-0.0025653	-0.003434	-0.0016966	0		EBA175	-0.0018261	-0.0027098	-0.0009424	<0.0001		EBA175	-0.0060689	-0.0075388	-0.004599	<0.0001		EBA175	-0.0010414	-0.0023832	0.0003004	0.128
	EBA181	-0.0030529	-0.0038259	-0.0022798	<0.0001		EBA181	-0.0002863	-0.0012779	0.0007054	0.572		EBA181	-0.0004997	-0.0011356	0.0001363	0.124		EBA181	-0.0036152	-0.0048211	-0.0024092	<0.0001		EBA181	-0.0005893	-0.0014216	0.0002431	0.165
	Rh2_2030	-0.0027564	-0.0034541	-0.0020587	<0.0001		Rh2_2030	-0.0031029	-0.0041273	-0.0020786	0		Rh2_2030	-0.0007366	-0.0012282	-0.0002449	0.003		Rh2_2030	-0.0037262	-0.0046526	-0.0027999	<0.0001		Rh2_2030	0.0001073	-0.001401	0.0016157	0.889
	Rh4.2	-0.0028576	-0.0036161	-0.0020992	<0.0001		Rh4.2	-0.0002023	-0.0011159	0.0007113	0.664		Rh4.2	-0.000205	-0.0008296	0.0004195	0.52		Rh4.2	-0.0031784	-0.0041437	-0.0022132	<0.0001		Rh4.2	0.0006706	-0.0003999	0.0017412	0.22
	Rh5.1	-0.0021112	-0.0027832	-0.0014393	<0.0001		Rh5.1	0.002993	0.0012184	0.0047676	0.001		Rh5.1	0.0002835	-0.0006798	0.0012468	0.564		Rh5.1	-0.0014617	-0.0029138	-9.5e-06	0.049		Rh5.1	-0.000471	-0.0012672	0.0003253	0.246
	GlurpRII	-0.0042523	-0.0050829	-0.0034216	<0.0001		GlurpRII	-0.0049014	-0.0061809	-0.0036218	0		GlurpRII	-0.0048301	-0.0063597	-0.0033006	<0.0001		GlurpRII	-0.0050923	-0.0066119	-0.0035727	<0.0001		GlurpRII	-0.0023552	-0.0037956	-0.0009148	0.001
	H103	-0.002509	-0.0031351	-0.001883	<0.0001		H103	-8.54e-05	-0.0008166	0.0006459	0.819		H103	-0.0003552	-0.0009109	0.0002005	0.21		H103	-0.0036743	-0.004589	-0.0027596	<0.0001		H103	-0.000282	-0.0011092	0.0005453	0.504
	MSP119	-0.0043276	-0.00537	-0.0032851	<0.0001		MSP119	-0.0032181	-0.0044137	-0.0020225	0		MSP119	-0.0003284	-0.0013574	0.0007005	0.532		MSP119	-0.0061127	-0.0077607	-0.0044647	<0.0001		MSP119	0.0008638	-0.0006362	0.0023638	0.259
	MSP2CH150	-0.0040656	-0.0050062	-0.0031249	<0.0001		MSP2CH150	0.00143	0.0006493	0.0022107	0		MSP2CH150	-0.0010927	-0.0015804	-0.000605	<0.0001		MSP2CH150	-0.0033075	-0.0041455	-0.0024696	<0.0001		MSP2CH150	-0.0004942	-0.0010139	2.55e-05	0.062
	MSP2Dd2	-0.0035415	-0.0043439	-0.0027392	<0.0001		MSP2Dd2	0.0011701	0.0004697	0.0018704	0.001		MSP2Dd2	-0.001347	-0.0018405	-0.0008535	<0.0001		MSP2Dd2	-0.0025939	-0.0032356	-0.0019523	<0.0001		MSP2Dd2	-0.0002552	-0.0007862	0.0002758	0.346
	TT	-8.68e-05	-0.0006786	0.000505	0.774		TT	0.0011177	-0.0005312	0.0027665	0.184		TT	-0.0002994	-0.0010024	0.0004035	0.404		TT	-0.0005211	-0.0011736	0.0001313	0.117		TT	0.001418	0.0002055	0.0026305	0.022
