# Supplementary material for: Impact of a Rapid Decline in Malaria Transmission on Antimalarial IgG Subclasses and Avidity
Source: Front Immunol. 2021 Jan 27;11:576663. doi: 10.3389/fimmu.2020.576663 (PMC7873448; doi:10.3389/fimmu.2020.576663)
Supplement: Supplementary Table 3 — Generalised estimating equation (GEE) summary statistical data for the avidity index (AI) for days since parasitemia. [file Table_3.xlsx]

## Sheet: Sheet1
GEE Avidity index with days since parastemia
Antigen	coef	ci	ci	p value
HSP40_AI	0.055756	0.0369999	0.0745121	<0.0001
Etramp4_AI	0.0223026	0.0145883	0.0300169	<0.0001
Etramp5_AI	0.0219679	0.0105505	0.0333854	<0.0001
Hyp2_AI	0.0374593	0.0200412	0.0548773	<0.0001
SBP1_AI	0.0655914	0.0476349	0.0835479	<0.0001
SEA_AI	0.0290176	0.0171626	0.0408727	<0.0001
AMA1_AI	0.0118379	-0.0013975	0.0250733	0.08
EBA140_AI	0.0265601	0.0124963	0.040624	<0.0001
EBA175_AI	0.0466026	0.0294412	0.0637641	<0.0001
EBA181_AI	0.0305242	0.0147448	0.0463037	<0.0001
Rh2_2030 AI	0.0127923	-0.0024883	0.028073	0.101
Rh4.2_AI	0.037768	0.0211684	0.0543676	<0.0001
Rh5.1_AI	0.0137917	0.0047093	0.0228741	0.003
GlurpRII_AI	0.0277031	0.0136223	0.0417838	<0.0001
H103_AI	0.0257169	0.0157355	0.0356983	<0.0001
MSP119_AI	0.0326054	0.0148463	0.0503644	<0.0001
MSP2CH150_AI	0.0209798	0.010926	0.0310337	<0.0001
MSP2Dd2_AI	0.0509321	0.0348976	0.0669667	<0.0001
TT_AI	-0.0042578	-0.0150695	0.0065539	0.44
